# Supplementary material for: Dynamic hydrogen-bonding enables high-performance and mechanically robust organic solar cells processed with non-halogenated solvent
Source: Nat Commun. 2025 Jan 17;16:787. doi: 10.1038/s41467-024-55375-8 (PMC11748654; doi:10.1038/s41467-024-55375-8)
Supplement: Supplementary file 4 — Source data [file 41467_2024_55375_MOESM4_ESM.zip]

Archive with 12 entries (11 files):
- Source Data/
- Source Data/Figure 1.xlsx
- Source Data/Figure 2.xlsx
- Source Data/Figure 3.xlsx
- Source Data/Figure 4.xlsx
- Source Data/Figure 5.xlsx
- Source Data/Figure 6.xlsx
- Source Data/Supplementary Figure 37.xlsx
- Source Data/Supplementary Figure 45.xlsx
- Source Data/Supplementary Figure 52.xlsx
- Source Data/Supplementary Figure 53.xlsx
- Source Data/Supplementary Figure 54.xlsx
