# Supplementary material for: Dynamic hydrogen-bonding enables high-performance and mechanically robust organic solar cells processed with non-halogenated solvent
Source: Nat Commun. 2025 Jan 17;16:787. doi: 10.1038/s41467-024-55375-8 (PMC11748654; doi:10.1038/s41467-024-55375-8)
Supplement: Supplementary file 4 — Source data [file 41467_2024_55375_MOESM4_ESM.zip › Source Data/Figure 1.xlsx]

## Sheet: Figure 1b
Figure 1b
BTA-C6	Wavelength (nm)	1100	1099	1098	1097	1096	1095	1094	1093	1092	1091	1090	1089	1088	1087	1086	1085	1084	1083	1082	1081	1080	1079	1078	1077	1076	1075	1074	1073	1072	1071	1070	1069	1068	1067	1066	1065	1064	1063	1062	1061	1060	1059	1058	1057	1056	1055	1054	1053
	Normalized absorption (arb. units)	0	0.000389139	0.000868039	0.00137	0.00197	0.00243	0.00309	0.00362	0.00407	0.00451	0.00479	0.00523	0.0055	0.00585	0.00622	0.00664	0.00696	0.00735	0.00786	0.00818	0.00884	0.00962	0.01016	0.01094	0.01135	0.01181	0.01227	0.01286	0.01342	0.0139	0.01446	0.01493	0.01543	0.01586	0.01644	0.0172	0.01797	0.0186	0.01914	0.0198	0.02038	0.021	0.02156	0.0221	0.02261	0.02307	0.02356	0.02395
BTA-E3	Wavelength (nm)	1100	1099	1098	1097	1096	1095	1094	1093	1092	1091	1090	1089	1088	1087	1086	1085	1084	1083	1082	1081	1080	1079	1078	1077	1076	1075	1074	1073	1072	1071	1070	1069	1068	1067	1066	1065	1064	1063	1062	1061	1060	1059	1058	1057	1056	1055	1054	1053
	Normalized absorption (arb. units)	0	0.000136518	0.000347112	0.000554319	0.000845321	0.00118	0.00161	0.00204	0.00256	0.00312	0.00359	0.00408	0.0046	0.00506	0.00545	0.00584	0.00625	0.00667	0.00696	0.00737	0.00775	0.008	0.00851	0.00899	0.00945	0.00993	0.01019	0.01069	0.01118	0.01164	0.0122	0.01268	0.01322	0.01384	0.01419	0.01466	0.01507	0.0156	0.01604	0.0165	0.01698	0.01745	0.01787	0.01847	0.01895	0.01955	0.02003	0.02046
BTA-E6	Wavelength (nm)	1100	1099	1098	1097	1096	1095	1094	1093	1092	1091	1090	1089	1088	1087	1086	1085	1084	1083	1082	1081	1080	1079	1078	1077	1076	1075	1074	1073	1072	1071	1070	1069	1068	1067	1066	1065	1064	1063	1062	1061	1060	1059	1058	1057	1056	1055	1054	1053
	Normalized absorption (arb. units)	0.000107796	0	0.000165318	0.000318454	0.000662662	0.00099299	0.00133	0.00169	0.00218	0.00283	0.00331	0.00389	0.00445	0.00496	0.00535	0.00561	0.00602	0.00627	0.00654	0.00684	0.00718	0.00763	0.00822	0.00874	0.00915	0.00956	0.00986	0.01032	0.01077	0.0111	0.01176	0.01231	0.01296	0.0135	0.01388	0.01441	0.015	0.01571	0.01634	0.01713	0.01781	0.01858	0.0192	0.01978	0.02034	0.02077	0.02116	0.0215
BTA-E9	Wavelength (nm)	1100	1099	1098	1097	1096	1095	1094	1093	1092	1091	1090	1089	1088	1087	1086	1085	1084	1083	1082	1081	1080	1079	1078	1077	1076	1075	1074	1073	1072	1071	1070	1069	1068	1067	1066	1065	1064	1063	1062	1061	1060	1059	1058	1057	1056	1055	1054	1053
	Normalized absorption (arb. units)	4.28274e-05	0	0.000156673	0.000333539	0.000760187	0.00104	0.00151	0.00196	0.0025	0.00317	0.00367	0.00417	0.00478	0.00532	0.00567	0.00587	0.00628	0.00664	0.00691	0.00718	0.00756	0.0079	0.00848	0.00898	0.0095	0.01004	0.01053	0.0111	0.01168	0.01206	0.01266	0.01313	0.01376	0.01428	0.01477	0.01523	0.01578	0.0164	0.01687	0.01743	0.0181	0.01866	0.01918	0.01977	0.02033	0.02078	0.02131	0.02181
[truncated: 753 more columns]
