# Supplementary material for: Dynamic hydrogen-bonding enables high-performance and mechanically robust organic solar cells processed with non-halogenated solvent
Source: Nat Commun. 2025 Jan 17;16:787. doi: 10.1038/s41467-024-55375-8 (PMC11748654; doi:10.1038/s41467-024-55375-8)
Supplement: Supplementary file 4 — Source data [file 41467_2024_55375_MOESM4_ESM.zip › Source Data/Figure 2.xlsx]

## Sheet: Figure 2a
Figure 2a
PM6:BTA-C6	Voltage (V)	-0.25	-0.23	-0.21	-0.19	-0.17	-0.15	-0.13	-0.11	-0.09	-0.07	-0.05	-0.03	-0.01	0	0.01	0.03	0.05	0.07	0.09	0.11	0.13	0.15	0.17	0.19	0.21	0.23	0.25	0.27	0.29	0.31	0.33	0.35	0.37	0.39	0.41	0.43	0.45	0.47	0.49	0.51	0.53	0.55	0.57	0.59	0.61	0.63	0.65	0.67
	Current density (mA cm-2)	-27.3225	-27.2469	-27.2631	-27.2424	-27.2418	-27.2229	-27.2301	-27.2081	-27.2054	-27.1823	-27.1706	-27.1437	-27.136	-27.1165	-27.1037	-27.0897	-27.077	-27.0554	-27.0323	-27.0107	-26.9875	-26.9628	-26.9405	-26.9198	-26.8994	-26.882	-26.8637	-26.8448	-26.8198	-26.7981	-26.7684	-26.7397	-26.7065	-26.6732	-26.6339	-26.5907	-26.5432	-26.4928	-26.439	-26.3834	-26.3226	-26.2532	-26.1736	-26.0767	-25.9538	-25.8032	-25.6038	-25.3307
PM6:BTA-E3	Voltage (V)	-0.25	-0.23	-0.21	-0.19	-0.17	-0.15	-0.13	-0.11	-0.09	-0.07	-0.05	-0.03	-0.01	0	0.01	0.03	0.05	0.07	0.09	0.11	0.13	0.15	0.17	0.19	0.21	0.23	0.25	0.27	0.29	0.31	0.33	0.35	0.37	0.39	0.41	0.43	0.45	0.47	0.49	0.51	0.53	0.55	0.57	0.59	0.61	0.63	0.65	0.67
	Current density (mA cm-2)	-28.4853	-28.482	-28.46	-28.4487	-28.4353	-28.4264	-28.4131	-28.4023	-28.3887	-28.3717	-28.3546	-28.3364	-28.3215	-28.3056	-28.2924	-28.2816	-28.2672	-28.2507	-28.2337	-28.2158	-28.195	-28.1752	-28.1539	-28.1342	-28.1109	-28.0952	-28.0756	-28.0588	-28.0375	-28.0198	-27.9921	-27.9702	-27.9428	-27.9152	-27.8853	-27.8547	-27.8209	-27.7814	-27.7425	-27.694	-27.6396	-27.5762	-27.5063	-27.4165	-27.3132	-27.1785	-27.0008	-26.7527
PM6:BTA-E6	Voltage (V)	-0.25	-0.23	-0.21	-0.19	-0.17	-0.15	-0.13	-0.11	-0.09	-0.07	-0.05	-0.03	-0.01	0	0.01	0.03	0.05	0.07	0.09	0.11	0.13	0.15	0.17	0.19	0.21	0.23	0.25	0.27	0.29	0.31	0.33	0.35	0.37	0.39	0.41	0.43	0.45	0.47	0.49	0.51	0.53	0.55	0.57	0.59	0.61	0.63	0.65	0.67
	Current density (mA cm-2)	-26.956	-26.9309	-26.9163	-26.8954	-26.878	-26.8572	-26.8408	-26.8224	-26.809	-26.7921	-26.7817	-26.7654	-26.7567	-26.7431	-26.7354	-26.7207	-26.713	-26.692	-26.6758	-26.654	-26.6331	-26.6087	-26.5925	-26.5708	-26.5534	-26.5314	-26.5116	-26.4838	-26.4566	-26.4258	-26.3939	-26.3533	-26.3158	-26.2754	-26.2274	-26.1798	-26.127	-26.069	-26.001	-25.9244	-25.8329	-25.727	-25.5969	-25.4394	-25.2415	-24.9903	-24.6587	-24.215
PM6:BTA-E9	Voltage (V)	-0.25	-0.23	-0.21	-0.19	-0.17	-0.15	-0.13	-0.11	-0.09	-0.07	-0.05	-0.03	-0.01	0	0.01	0.03	0.05	0.07	0.09	0.11	0.13	0.15	0.17	0.19	0.21	0.23	0.25	0.27	0.29	0.31	0.33	0.35	0.37	0.39	0.41	0.43	0.45	0.47	0.49	0.51	0.53	0.55	0.57	0.59	0.61	0.63	0.65	0.67
	Current density (mA cm-2)	-25.5188	-25.5109	-25.4996	-25.4886	-25.4764	-25.4645	-25.4485	-25.4306	-25.4158	-25.3979	-25.3818	-25.3674	-25.3574	-25.3388	-25.3287	-25.3142	-25.2999	-25.2775	-25.2675	-25.243	-25.223	-25.1982	-25.1774	-25.147	-25.1226	-25.0965	-25.0676	-25.0408	-25.0129	-24.9871	-24.9556	-24.9247	-24.8877	-24.845	-24.7948	-24.7423	-24.6829	-24.6175	-24.5441	-24.4585	-24.3546	-24.2333	-24.0809	-23.8913	-23.6466	-23.3266	-22.8909	-22.2841
PM6:BTA-E3*	Voltage (V)	-0.25	-0.23	-0.21	-0.19	-0.17	-0.15	-0.13	-0.11	-0.09	-0.07	-0.05	-0.03	-0.01	0	0.01	0.03	0.05	0.07	0.09	0.11	0.13	0.15	0.17	0.19	0.21	0.23	0.25	0.27	0.29	0.31	0.33	0.35	0.37	0.39	0.41	0.43	0.45	0.47	0.49	0.51	0.53	0.55	0.57	0.59	0.61	0.63	0.65	0.67
	Current density (mA cm-2)	-29.1492	-29.1002	-29.1079	-29.0921	-29.0803	-29.0666	-29.0527	-29.0414	-29.027	-29.0192	-29.0069	-29	-28.992	-28.9904	-28.9814	-28.974	-28.9616	-28.9474	-28.9278	-28.915	-28.904	-28.8878	-28.8791	-28.867	-28.8535	-28.8382	-28.8271	-28.8101	-28.7965	-28.7799	-28.7604	-28.7366	-28.7156	-28.6862	-28.6552	-28.6248	-28.5889	-28.5506	-28.5119	-28.4708	-28.4269	-28.3856	-28.3361	-28.2831	-28.2233	-28.1522	-28.0649	-27.9516
[truncated: 17 more columns]

## Sheet: Figure 2b
Figure 2b
PM6:BTA-C6	Wavelength (nm)	300	310	320	330	340	350	360	370	380	390	400	410	420	430	440	450	460	470	480	490	500	510	520	530	540	550	560	570	580	590	600	610	620	630	640	650	660	670	680	690	700	710	720	730	740	750	760	770
	EQE (%)	0	0	2.29	3.62	5.85	9.52	15	21.47	28.28	34.8	41.07	49.33	58.59	67.26	73.46	76.01	75.61	74.29	73.73	74.85	75.87	76.95	78.45	79.98	81.09	82.16	83.1	83.97	84.21	84.48	84.35	84.18	83.37	82.8	82.16	81.05	80.42	78.81	77.74	76.65	76.25	76.01	76.13	76.36	77.08	77.86	77.99	78.27
PM6:BTA-E3	Wavelength (nm)	300	310	320	330	340	350	360	370	380	390	400	410	420	430	440	450	460	470	480	490	500	510	520	530	540	550	560	570	580	590	600	610	620	630	640	650	660	670	680	690	700	710	720	730	740	750	760	770
	EQE (%)	0	0	2.58	4.17	6.49	10.31	15.97	22.86	29.5	34.8	38.83	43.88	51.04	59.26	67.6	74.48	78.47	80.11	80.85	82.6	83.27	83.99	85.34	86.57	87.07	87.93	89.01	89.45	89.03	88.81	88.25	87.84	86.41	84.49	82.83	81.44	81.27	81.72	83.31	84.57	85.17	85.59	85.88	85.94	85.96	85.87	86.01	85.99
PM6:BTA-E6	Wavelength (nm)	300	310	320	330	340	350	360	370	380	390	400	410	420	430	440	450	460	470	480	490	500	510	520	530	540	550	560	570	580	590	600	610	620	630	640	650	660	670	680	690	700	710	720	730	740	750	760	770
	EQE (%)	0	0	2.51	3.68	5.48	8.54	13.32	19.01	24.8	29.73	33.9	39.57	46.81	55.08	63.91	70.72	74.3	77.18	76.82	78.61	79.01	79.55	80.69	81.63	82.63	83.46	84.6	84.94	85.17	85.29	84.79	84.14	83.09	81.17	79.53	77.88	76.68	76.55	77	77.62	78.44	78.77	79.16	79.4	79.55	80	80.04	79.7
PM6:BTA-E9	Wavelength (nm)	300	310	320	330	340	350	360	370	380	390	400	410	420	430	440	450	460	470	480	490	500	510	520	530	540	550	560	570	580	590	600	610	620	630	640	650	660	670	680	690	700	710	720	730	740	750	760	770
	EQE (%)	0	0	2.27	3.39	5.16	8.19	12.96	18.63	24.46	29.51	34.08	39.97	47.55	55.81	64.12	70.11	73.24	73.62	73.7	74.27	74.52	74.93	76.08	77.19	78.07	79.14	80.31	80.69	80.96	80.75	80.38	80.05	78.8	77.18	75.28	73.14	71.27	70.59	70.24	70.61	71.27	71.52	71.86	71.85	72.17	72.51	72.59	72.32
PM6:BTA-E3*	Wavelength (nm)	300	310	320	330	340	350	360	370	380	390	400	410	420	430	440	450	460	470	480	490	500	510	520	530	540	550	560	570	580	590	600	610	620	630	640	650	660	670	680	690	700	710	720	730	740	750	760	770
	EQE (%)	0	0	2.94	4.41	6.65	10.16	15.44	22.14	29.62	38.07	46.63	57.34	68	76.17	80.21	80.36	79.14	77.92	78.02	80.12	81.87	83.36	85.74	87.22	88.83	89.44	90.79	91.52	91.07	90.91	90.52	89.72	88.42	87.35	85.35	83.49	82.71	82.51	83.53	84.48	85.51	86.58	87.61	88.14	88.59	88.92	88.88	89.02
[truncated: 23 more columns]

## Sheet: Figure 2d
Figure 2d
PM6:BTA-C6	Veff (V)	-0.54	-0.52	-0.5	-0.48	-0.46	-0.44	-0.42	-0.4	-0.38	-0.36	-0.34	-0.32	-0.3	-0.28	-0.26	-0.24	-0.22	-0.2	-0.18	-0.16	-0.14	-0.12	-0.1	-0.08	-0.06	-0.04	-0.02	0	0.02	0.04	0.06	0.08	0.1	0.12	0.14	0.16	0.18	0.2	0.22	0.24	0.26	0.28	0.3	0.32	0.34	0.36	0.38	0.4
	Jph (mA cm-2)	-10.1593	-9.93718	-9.67643	-9.43828	-9.19662	-8.96549	-8.73279	-8.50127	-8.26546	-8.02887	-7.78565	-7.53854	-7.28519	-7.02716	-6.75939	-6.48265	-6.19383	-5.8902	-5.56669	-5.22292	-4.85069	-4.44455	-3.99358	-3.48766	-2.90612	-2.22676	-1.41522	-0.42758	0.79396	2.31336	4.18855	6.43487	8.99229	11.7162	14.3909	16.8192	18.8499	20.4146	21.5394	22.3258	22.8639	23.2329	23.4966	23.6943	23.8467	23.9652	24.0645	24.148
PM6:BTA-E3	Veff (V)	-0.52	-0.5	-0.48	-0.46	-0.44	-0.42	-0.4	-0.38	-0.36	-0.34	-0.32	-0.3	-0.28	-0.26	-0.24	-0.22	-0.2	-0.18	-0.16	-0.14	-0.12	-0.1	-0.08	-0.06	-0.04	-0.02	0	0.02	0.04	0.06	0.08	0.1	0.12	0.14	0.16	0.18	0.2	0.22	0.24	0.26	0.28	0.3	0.32	0.34	0.36	0.38	0.4	0.42
	Jph (mA cm-2)	-5.49268	-5.47306	-5.40323	-5.35262	-5.29455	-5.22786	-5.17724	-5.10976	-5.03679	-4.9544	-4.86142	-4.75862	-4.64249	-4.51106	-4.36354	-4.19876	-4.01319	-3.80604	-3.57652	-3.31915	-3.03118	-2.70122	-2.32105	-1.87575	-1.34885	-0.71169	0.06568	1.02925	2.23772	3.75758	5.6442	7.90433	10.4683	13.1784	15.8238	18.2068	20.1788	21.6891	22.7751	23.5283	24.038	24.3897	24.6346	24.813	24.9464	25.051	25.1343	25.2046
PM6:BTA-E6	Veff (V)	-0.56	-0.54	-0.52	-0.5	-0.48	-0.46	-0.44	-0.42	-0.4	-0.38	-0.36	-0.34	-0.32	-0.3	-0.28	-0.26	-0.24	-0.22	-0.2	-0.18	-0.16	-0.14	-0.12	-0.1	-0.08	-0.06	-0.04	-0.02	0	0.02	0.04	0.06	0.08	0.1	0.12	0.14	0.16	0.18	0.2	0.22	0.24	0.26	0.28	0.3	0.32	0.34	0.36	0.38
	Jph (mA cm-2)	-14.4239	-13.9385	-13.4982	-13.066	-12.6616	-12.2864	-11.9166	-11.5572	-11.2013	-10.8423	-10.4775	-10.1104	-9.73598	-9.35347	-8.96249	-8.56381	-8.15472	-7.73447	-7.3015	-6.85235	-6.38472	-5.8932	-5.36933	-4.80578	-4.18637	-3.49105	-2.69456	-1.7603	-0.63994	0.72391	2.38471	4.3806	6.68925	9.22248	11.8233	14.3267	16.5703	18.4642	19.9788	21.1565	22.0521	22.7385	23.26	23.6644	23.9795	24.2295	24.4273	24.591
PM6:BTA-E9	Veff (V)	-0.54	-0.52	-0.5	-0.48	-0.46	-0.44	-0.42	-0.4	-0.38	-0.36	-0.34	-0.32	-0.3	-0.28	-0.26	-0.24	-0.22	-0.2	-0.18	-0.16	-0.14	-0.12	-0.1	-0.08	-0.06	-0.04	-0.02	0	0.02	0.04	0.06	0.08	0.1	0.12	0.14	0.16	0.18	0.2	0.22	0.24	0.26	0.28	0.3	0.32	0.34	0.36	0.38	0.4
	Jph (mA cm-2)	-7.13059	-7.03091	-6.9159	-6.79208	-6.65675	-6.5057	-6.35926	-6.21588	-6.06905	-5.92107	-5.76811	-5.61055	-5.4434	-5.26743	-5.08304	-4.88944	-4.6828	-4.4639	-4.23197	-3.98048	-3.70599	-3.40505	-3.06654	-2.68317	-2.2423	-1.72399	-1.10792	-0.36508	0.54273	1.65652	3.01716	4.65336	6.55807	8.67661	10.9022	13.1035	15.1492	16.9409	18.4313	19.6212	20.5463	21.249	21.7907	22.1931	22.508	22.7475	22.9454	23.0952
[truncated: 178 more columns]

## Sheet: Figure 2f
Figure 2f
PM6:BTA-C6	Light intensity (mW cm-2)	0.21	0.442	0.928	1.95	4.1	8.62	18.1	38.1	80
	Charge carrier lifetime (μs)	86.2347	43.1885	24.4612	14.8154	9.25674	4.88517	3.39643	1.8399	1.37781
PM6:BTA-E3	Light intensity (mW cm-2)	0.21	0.442	0.928	1.95	4.1	8.62	18.1	38.1	80
	Charge carrier lifetime (μs)	71.7059	38.7824	23.1527	15.0308	9.6896	5.75088	3.48158	2.03637	1.59568
PM6:BTA-E6	Light intensity (mW cm-2)	0.21	0.442	0.928	1.95	4.1	8.62	18.1	38.1	80
	Charge carrier lifetime (μs)	82.975	41.975	22.95	13.675	8.93	5.5775	3.53	1.9925	1.34
PM6:BTA-E9	Light intensity (mW cm-2)	0.21	0.442	0.928	1.95	4.1	8.62	18.1	38.1	80
	Charge carrier lifetime (μs)	81.0333	36.7	19.5333	11.6	7.33	4.69667	3.31	2.01	1.20667
