# Supplementary material for: Dynamic hydrogen-bonding enables high-performance and mechanically robust organic solar cells processed with non-halogenated solvent
Source: Nat Commun. 2025 Jan 17;16:787. doi: 10.1038/s41467-024-55375-8 (PMC11748654; doi:10.1038/s41467-024-55375-8)
Supplement: Supplementary file 4 — Source data [file 41467_2024_55375_MOESM4_ESM.zip › Source Data/Figure 3.xlsx]

## Sheet: Figure 3e
Figure 3e
PM6:BTA-C6	Delay time (ps)	-2.34295	-2.19361	-2.04296	-1.89228	-1.74429	-1.59496	-1.44296	-1.29095	-1.14162	-0.99496	-0.84296	-0.69095	-0.54294	-0.52161	-0.50027	-0.47761	-0.45495	-0.42827	-0.40429	-0.37629	-0.34694	-0.31495	-0.28428	-0.24962	-0.21496	-0.17627	-0.13627	-0.09362	-0.04963	-0.00161	0.04772	0.10105	0.15705	0.21438	0.27706	0.3424	0.41172	0.48504	0.56105	0.64106	0.72638	0.81839	0.91305	1.01305	1.11838	1.23173	1.35039	1.47305
	DA (arb. units）	--	0.000204631	0.00014701	-5.42331e-05	-0.000135729	-3.23237e-05	9.81771e-05	8.9326e-05	5.72212e-05	5.2675e-05	0.000129065	9.53055e-05	5.07636e-05	5.40493e-06	6.96802e-05	7.15985e-05	9.7733e-05	0.000203915	0.000254668	0.00018654	6.848e-05	4.21504e-05	0.000106467	0.000174999	1.49853e-05	-0.000790415	-0.00202	-0.00295	-0.00331	-0.00334	-0.00328	-0.0032	-0.00325	-0.00335	-0.00337	-0.00324	-0.00311	-0.00305	-0.00304	-0.00306	-0.00306	-0.00303	-0.00305	-0.00314	-0.00317	-0.0031	-0.00303	-0.00298
PM6:BTA-E3	Delay time (ps)	-2.34295	-2.19361	-2.04296	-1.89228	-1.74429	-1.59496	-1.44296	-1.29095	-1.14162	-0.99496	-0.84296	-0.69095	-0.54294	-0.52161	-0.50027	-0.47761	-0.45495	-0.42827	-0.40429	-0.37629	-0.34694	-0.31495	-0.28428	-0.24962	-0.21496	-0.17627	-0.13627	-0.09362	-0.04963	-0.00161	0.04772	0.10105	0.15705	0.21438	0.27706	0.3424	0.41172	0.48504	0.56105	0.64106	0.72638	0.81839	0.91305	1.01305	1.11838	1.23173	1.35039	1.47305
	DA (arb. units）	--	4.29912e-05	7.50808e-05	3.29749e-06	-2.55479e-05	2.46844e-06	6.21753e-05	8.32536e-05	0.000105669	7.7826e-06	9.6296e-07	1.71918e-05	2.27115e-05	-9.22599e-05	-0.000108179	-3.65022e-06	0.000115489	5.6645e-05	-7.48516e-05	-0.000138122	-0.000113171	-0.000114838	-0.000134312	-0.000157033	-0.000493642	-0.00154	-0.00285	-0.00364	-0.00372	-0.00369	-0.00383	-0.00402	-0.00401	-0.00381	-0.00366	-0.00366	-0.00362	-0.0036	-0.00376	-0.004	-0.00398	-0.00373	-0.00353	-0.00345	-0.00351	-0.00364	-0.00379	-0.00383
PM6:BTA-E6	Delay time (ps)	-2.34295	-2.19361	-2.04296	-1.89228	-1.74429	-1.59496	-1.44296	-1.29095	-1.14162	-0.99496	-0.84296	-0.69095	-0.54294	-0.52161	-0.50027	-0.47761	-0.45495	-0.42827	-0.40429	-0.37629	-0.34694	-0.31495	-0.28428	-0.24962	-0.21496	-0.17627	-0.13627	-0.09362	-0.04963	-0.00161	0.04772	0.10105	0.15705	0.21438	0.27706	0.3424	0.41172	0.48504	0.56105	0.64106	0.72638	0.81839	0.91305	1.01305	1.11838	1.23173	1.35039	1.47305
	DA (arb. units）	--	-0.000164958	-1.45106e-05	0.000127361	0.000156912	8.48268e-05	6.40688e-05	6.34272e-05	6.46368e-05	0.000131785	0.000132244	0.000108525	3.35911e-06	-1.38608e-05	-2.54348e-05	-2.74212e-05	-9.73472e-05	-9.97989e-05	-3.20998e-05	8.65054e-06	-4.34951e-05	-0.000128735	-0.000126752	-7.26504e-06	4.10315e-05	-0.000516081	-0.00169	-0.00277	-0.00321	-0.00317	-0.0031	-0.00303	-0.00293	-0.00296	-0.00306	-0.00311	-0.00304	-0.003	-0.00308	-0.00317	-0.00327	-0.00325	-0.00319	-0.00314	-0.00313	-0.00315	-0.00323	-0.00332
PM6:BTA-E9	Delay time (ps)	-2.34295	-2.19361	-2.04296	-1.89228	-1.74429	-1.59496	-1.44296	-1.29095	-1.14162	-0.99496	-0.84296	-0.69095	-0.54294	-0.52161	-0.50027	-0.47761	-0.45495	-0.42827	-0.40429	-0.37629	-0.34694	-0.31495	-0.28428	-0.24962	-0.21496	-0.17627	-0.13627	-0.09362	-0.04963	-0.00161	0.04772	0.10105	0.15705	0.21438	0.27706	0.3424	0.41172	0.48504	0.56105	0.64106	0.72638	0.81839	0.91305	1.01305	1.11838	1.23173	1.35039	1.47305
	DA (arb. units）	--	-2.09023e-05	5.97668e-05	3.86089e-05	1.25634e-06	-3.60013e-05	-7.68263e-05	-8.55034e-05	-6.83481e-05	-6.25491e-05	-0.00010401	-7.36128e-05	-7.74745e-05	-2.21197e-05	-4.91604e-05	-3.59169e-05	-5.0457e-05	-8.43525e-05	-0.000129504	-0.000125576	-4.68424e-05	-9.17132e-06	-1.8739e-05	-3.92677e-05	-6.23864e-05	-0.000481654	-0.00149	-0.00245	-0.00289	-0.00292	-0.00285	-0.00274	-0.00274	-0.00281	-0.00283	-0.00273	-0.00272	-0.00275	-0.00288	-0.00296	-0.00296	-0.00293	-0.00285	-0.0028	-0.00281	-0.00288	-0.00276	-0.00259
[truncated: 482 more columns]

## Sheet: Figure 3f
Figure 3f
PM6:BTA-C6	Delay time (ps)	-2.34295	-2.19361	-2.04296	-1.89228	-1.74429	-1.59496	-1.44296	-1.29095	-1.14162	-0.99496	-0.84296	-0.69095	-0.54294	-0.52161	-0.50027	-0.47761	-0.45495	-0.42827	-0.40429	-0.37629	-0.34694	-0.31495	-0.28428	-0.24962	-0.21496	-0.17627	-0.13627	-0.09362	-0.04963	-0.00161	0.04772	0.10105	0.15705	0.21438	0.27706	0.3424	0.41172	0.48504	0.56105	0.64106	0.72638	0.81839	0.91305	1.01305	1.11838	1.23173	1.35039	1.47305
	DA (arb. units）	NaN	-1.5402e-05	1.73e-05	1.65e-05	3.0417e-05	3.35e-05	3.93e-05	3.31e-05	-3.47e-06	-1.1e-05	-1.98e-05	-7.66e-06	-2.32e-05	4.85e-05	-2.04e-05	-6.13e-05	-5.06e-05	-2.62e-05	-2.81e-05	-1.11e-05	-5.72e-05	-2.81e-05	1.23e-05	-3.83e-06	2.45e-05	5.17e-05	1.32e-05	1.29e-05	-0.000500322	-0.000686847	-0.000137717	0.000358515	0.000491795	0.000682684	0.000877253	0.000882782	0.000848587	0.000916703	0.000934171	0.000889123	0.000880977	0.000906924	0.00090399	0.000874713	0.000850258	0.000862974	0.000845577	0.000796271
PM6:BTA-E3	Delay time (ps)	-2.34295	-2.19361	-2.04296	-1.89228	-1.74429	-1.59496	-1.44296	-1.29095	-1.14162	-0.99496	-0.84296	-0.69095	-0.54294	-0.52161	-0.50027	-0.47761	-0.45495	-0.42827	-0.40429	-0.37629	-0.34694	-0.31495	-0.28428	-0.24962	-0.21496	-0.17627	-0.13627	-0.09362	-0.04963	-0.00161	0.04772	0.10105	0.15705	0.21438	0.27706	0.3424	0.41172	0.48504	0.56105	0.64106	0.72638	0.81839	0.91305	1.01305	1.11838	1.23173	1.35039	1.47305
	DA (arb. units）	NaN	5.04e-06	-1.13e-05	1.87e-05	-3.64e-07	-6.35e-05	-3.012e-05	-3.91e-06	9.48e-06	-3.04e-05	3.16e-06	-8.87e-06	-3.3e-05	-3.14e-05	-2.02e-05	-2.68e-05	-4.85e-05	-5.0029e-05	2.58e-05	1.05e-06	-2.38e-05	-3.84e-05	-3.9e-05	-2.13e-05	-6.66e-05	-5.9829e-05	-3.88e-05	-1.32e-05	-0.000253458	-0.000248887	0.00029021	0.000766884	0.000963029	0.00105	0.00115	0.00121	0.00125	0.00125	0.00122	0.0012	0.00117	0.00115	0.00123	0.00117	0.0012	0.00125	0.00124	0.00118
PM6:BTA-E6	Delay time (ps)	-2.34295	-2.19361	-2.04296	-1.89228	-1.74429	-1.59496	-1.44296	-1.29095	-1.14162	-0.99496	-0.84296	-0.69095	-0.54294	-0.52161	-0.50027	-0.47761	-0.45495	-0.42827	-0.40429	-0.37629	-0.34694	-0.31495	-0.28428	-0.24962	-0.21496	-0.17627	-0.13627	-0.09362	-0.04963	-0.00161	0.04772	0.10105	0.15705	0.21438	0.27706	0.3424	0.41172	0.48504	0.56105	0.64106	0.72638	0.81839	0.91305	1.01305	1.11838	1.23173	1.35039	1.47305
	DA (arb. units）	NaN	-1.21e-05	-8.35e-06	3.89e-05	2.5e-06	-5.97e-06	1.93e-05	2.96e-05	2.2e-05	-4.29e-06	1.56e-05	-1.05e-05	1.4e-05	-2.43e-05	9.02e-06	-1.12e-05	1.46e-05	2.79e-05	-2.1e-06	-3.51e-05	-7.85e-07	5.64e-07	-1.33e-05	-1.33e-05	-1.3e-05	2.5e-05	2.07e-05	1.65e-05	-0.000296	-0.000531	-9.88e-05	0.000457	0.000658	0.00077	0.000842	0.000903	0.000985	0.00103	0.00108	0.00113	0.00106	0.00113	0.00109	0.000993	0.00111	0.00103	0.000946	0.00101
PM6:BTA-E9	Delay time (ps)	-2.34295	-2.19361	-2.04296	-1.89228	-1.74429	-1.59496	-1.44296	-1.29095	-1.14162	-0.99496	-0.84296	-0.69095	-0.54294	-0.52161	-0.50027	-0.47761	-0.45495	-0.42827	-0.40429	-0.37629	-0.34694	-0.31495	-0.28428	-0.24962	-0.21496	-0.17627	-0.13627	-0.09362	-0.04963	-0.00161	0.04772	0.10105	0.15705	0.21438	0.27706	0.3424	0.41172	0.48504	0.56105	0.64106	0.72638	0.81839	0.91305	1.01305	1.11838	1.23173	1.35039	1.47305
	DA (arb. units）	NaN	9.46e-07	2.74e-05	-3.06e-05	2.72e-05	3.89e-06	-1.29e-05	1.72e-05	3.3e-05	-5.26e-05	-5.07e-05	2.69e-05	-7e-06	-2.07e-05	-4.16e-05	-8.46e-05	-4.55e-05	-8.46e-06	-7.55e-05	-2.95e-05	-2.36e-05	3.37e-06	-3.01e-06	-6e-06	1.37e-05	-2.4e-05	2.99e-05	-2.06e-06	-0.000347	-0.000413	2.19e-05	0.000382	0.000606	0.00072	0.00069	0.00066	0.000773	0.00081	0.000747	0.000734	0.000728	0.000736	0.000668	0.000756	0.000748	0.000726	0.000756	0.000843
[truncated: 482 more columns]
