# Supplementary material for: Dynamic hydrogen-bonding enables high-performance and mechanically robust organic solar cells processed with non-halogenated solvent
Source: Nat Commun. 2025 Jan 17;16:787. doi: 10.1038/s41467-024-55375-8 (PMC11748654; doi:10.1038/s41467-024-55375-8)
Supplement: Supplementary file 4 — Source data [file 41467_2024_55375_MOESM4_ESM.zip › Source Data/Figure 4.xlsx]

## Sheet: Figure 4e
Figure 4e
PM6:BTA-C6	in plane	q (Å-1)	0.22196	0.22553	0.22794	0.23161	0.23408	0.23785	0.24039	0.24167	0.24426	0.24687	0.24951	0.25084	0.25352	0.25623	0.25759	0.25897	0.26035	0.26174	0.26313	0.26453	0.26594	0.26879	0.27166	0.27311	0.27457	0.27603	0.2775	0.27898	0.28047	0.28196	0.28347	0.28498	0.2865	0.28802	0.28956	0.2911	0.29265	0.29421	0.29578	0.29736	0.29894	0.30054	0.30214	0.30375	0.30537	0.307	0.30863
		Intensity (arb.units)	3656860000	3620080000	3872280000	4350410000	4400320000	4497520000	4542180000	5280380000	5167420000	5564110000	6002820000	6438920000	6503280000	6592600000	7455590000	7353130000	8275230000	8112350000	8347470000	8732340000	9037080000	9645680000	10046700000	11651000000	11183400000	11821800000	12533700000	13170700000	13310000000	13873500000	14468500000	15102900000	16159000000	15812300000	16681800000	16561000000	17406900000	17661700000	17862700000	17776400000	18453800000	18426200000	18184500000	18129300000	18364400000	17889400000	17494400000
	out of plane	q (Å-1)	0.17069	0.17171	0.17273	0.17376	0.1748	0.17584	0.17689	0.17794	0.17901	0.18007	0.18115	0.18223	0.18331	0.18441	0.18551	0.18661	0.18773	0.18885	0.18997	0.19111	0.19225	0.19339	0.19454	0.1957	0.19687	0.19805	0.19923	0.20042	0.20161	0.20281	0.20402	0.20524	0.20646	0.20769	0.20893	0.21018	0.21143	0.21269	0.21396	0.21524	0.21652	0.21781	0.21911	0.22042	0.22173	0.22305	0.22438
		Intensity (arb.units)	84065800	34151700	55168200	248695000	76184600	86931700	2163380000	130039000	2086490000	7341970000	10086300000	17907300000	20292700000	121182000000	62126700000	22756600000	133656000000	51865000000	50464400000	113403000000	33439800000	59520600000	91521400000	26287600000	102529000000	56068200000	21071200000	93484700000	32166100000	38875200000	78025400000	25639200000	75193400000	35428800000	35378600000	71434300000	24737900000	72294900000	34304400000	33420100000	57402500000	20869800000	59246600000	27737800000	52337700000	41476600000	17824600000
PM6:BTA-E3	in plane	q (Å-1)	0.22196	0.22553	0.22794	0.23161	0.23408	0.23785	0.24039	0.24167	0.24426	0.24687	0.24951	0.25084	0.25352	0.25623	0.25759	0.25897	0.26035	0.26174	0.26313	0.26453	0.26594	0.26879	0.27166	0.27311	0.27457	0.27603	0.2775	0.27898	0.28047	0.28196	0.28347	0.28498	0.2865	0.28802	0.28956	0.2911	0.29265	0.29421	0.29578	0.29736	0.29894	0.30054	0.30214	0.30375	0.30537	0.307	0.30863
		Intensity (arb.units)	2472060000	2482570000	2716380000	2732140000	2965950000	3095990000	2900270000	3320600000	3496610000	3718600000	3853890000	4263710000	4229560000	4441040000	5070220000	4673530000	5319790000	5267250000	5445890000	5543090000	6019900000	6370610000	6646450000	7873290000	7441140000	7829940000	8178030000	8745470000	8696870000	9093560000	9424570000	9692530000	10342700000	10515200000	10529200000	10840500000	10958800000	11343600000	11790200000	11549400000	12026700000	11992500000	11937300000	12041600000	12109400000	11782300000	11808600000
	out of plane	q (Å-1)	0.17069	0.17171	0.17273	0.17376	0.1748	0.17584	0.17689	0.17794	0.17901	0.18007	0.18115	0.18223	0.18331	0.18441	0.18551	0.18661	0.18773	0.18885	0.18997	0.19111	0.19225	0.19339	0.19454	0.1957	0.19687	0.19805	0.19923	0.20042	0.20161	0.20281	0.20402	0.20524	0.20646	0.20769	0.20893	0.21018	0.21143	0.21269	0.21396	0.21524	0.21652	0.21781	0.21911	0.22042	0.22173	0.22305	0.22438
		Intensity (arb.units)	79687400	18389400	46809400	237311000	76184600	92185800	2236060000	136607000	2262700000	7879200000	10556000000	18834700000	22162300000	146735000000	68489700000	24625500000	165002000000	57245500000	61768700000	136656000000	37285800000	74010800000	109641000000	28928300000	128432000000	63547700000	23248600000	114457000000	36047300000	46937200000	93907400000	28472500000	91932000000	39539200000	42638000000	85936300000	27274100000	88433700000	38428900000	40119100000	68684600000	22893500000	71808500000	30749700000	64098500000	47267300000	19084700000
PM6:BTA-E6	in plane	q (Å-1)	0.22196	0.22553	0.22794	0.23161	0.23408	0.23785	0.24039	0.24167	0.24426	0.24687	0.24951	0.25084	0.25352	0.25623	0.25759	0.25897	0.26035	0.26174	0.26313	0.26453	0.26594	0.26879	0.27166	0.27311	0.27457	0.27603	0.2775	0.27898	0.28047	0.28196	0.28347	0.28498	0.2865	0.28802	0.28956	0.2911	0.29265	0.29421	0.29578	0.29736	0.29894	0.30054	0.30214	0.30375	0.30537	0.307	0.30863
		Intensity (arb.units)	13022300000	13944400000	15134500000	15951500000	16836800000	17047000000	16997100000	19224800000	19545300000	20639500000	20900900000	23283600000	23801100000	24493400000	27799500000	25980300000	29551800000	28874000000	30740500000	32386400000	34090000000	37032700000	38258700000	44152900000	42692300000	45437600000	47463000000	50737700000	51954000000	55358700000	57117500000	59274300000	62129900000	62542300000	65174700000	63988500000	66254400000	66565200000	67695300000	66955800000	67591500000	65560800000	65509600000	63500300000	62765600000	61029200000	58698100000
	out of plane	q (Å-1)	0.17069	0.17171	0.17273	0.17376	0.1748	0.17584	0.17689	0.17794	0.17901	0.18007	0.18115	0.18223	0.18331	0.18441	0.18551	0.18661	0.18773	0.18885	0.18997	0.19111	0.19225	0.19339	0.19454	0.1957	0.19687	0.19805	0.19923	0.20042	0.20161	0.20281	0.20402	0.20524	0.20646	0.20769	0.20893	0.21018	0.21143	0.21269	0.21396	0.21524	0.21652	0.21781	0.21911	0.22042	0.22173	0.22305	0.22438
		Intensity (arb.units)	227678000	133980000	159295000	986022000	218046000	245988000	8770870000	396686000	8460940000	28433900000	33434000000	62137300000	69171700000	265292000000	176304000000	72839900000	283195000000	151224000000	119485000000	256318000000	104523000000	131723000000	214476000000	82235600000	216408000000	151657000000	66178600000	209487000000	98895500000	93014000000	184890000000	79300300000	170099000000	104498000000	87578600000	169740000000	76047700000	163200000000	100579000000	83652900000	140186000000	64240300000	139351000000	82687900000	119766000000	111733000000	54416900000
PM6:BTA-E9	in plane	q (Å-1)	0.22196	0.22553	0.22794	0.23161	0.23408	0.23785	0.24039	0.24167	0.24426	0.24687	0.24951	0.25084	0.25352	0.25623	0.25759	0.25897	0.26035	0.26174	0.26313	0.26453	0.26594	0.26879	0.27166	0.27311	0.27457	0.27603	0.2775	0.27898	0.28047	0.28196	0.28347	0.28498	0.2865	0.28802	0.28956	0.2911	0.29265	0.29421	0.29578	0.29736	0.29894	0.30054	0.30214	0.30375	0.30537	0.307	0.30863
		Intensity (arb.units)	17769400000	17822000000	17399000000	17567100000	17955900000	17630200000	17448900000	18791300000	18900400000	20171900000	19826400000	22682000000	23032700000	24016600000	28782000000	26265300000	30967700000	29987900000	31859600000	34107100000	36217900000	40923400000	43990900000	54374800000	52166800000	57667800000	61558500000	68335000000	71784300000	78399300000	82087600000	88384700000	92863800000	93847200000	99415700000	95151300000	97948500000	95039000000	95004900000	90936400000	88895700000	85544900000	82684000000	78387900000	76354100000	72254600000	68384900000
	out of plane	q (Å-1)	0.17069	0.17171	0.17273	0.17376	0.1748	0.17584	0.17689	0.17794	0.17901	0.18007	0.18115	0.18223	0.18331	0.18441	0.18551	0.18661	0.18773	0.18885	0.18997	0.19111	0.19225	0.19339	0.19454	0.1957	0.19687	0.19805	0.19923	0.20042	0.20161	0.20281	0.20402	0.20524	0.20646	0.20769	0.20893	0.21018	0.21143	0.21269	0.21396	0.21524	0.21652	0.21781	0.21911	0.22042	0.22173	0.22305	0.22438
		Intensity (arb.units)	241689000	105082000	155474000	870431000	252197000	239301000	8026100000	365161000	7124580000	24693000000	27130700000	48030500000	58852200000	181864000000	137552000000	65863500000	200700000000	123183000000	95232600000	186204000000	90162100000	102184000000	159166000000	72885500000	155231000000	120226000000	59954200000	153190000000	84533100000	75823900000	138189000000	69512800000	126509000000	87359200000	71813200000	127636000000	66708900000	121826000000	83664200000	69430900000	107848000000	57585500000	106022000000	70876700000	92062800000	89647000000	49819100000
[truncated: 452 more columns]
