# Supplementary material for: Dynamic hydrogen-bonding enables high-performance and mechanically robust organic solar cells processed with non-halogenated solvent
Source: Nat Commun. 2025 Jan 17;16:787. doi: 10.1038/s41467-024-55375-8 (PMC11748654; doi:10.1038/s41467-024-55375-8)
Supplement: Supplementary file 4 — Source data [file 41467_2024_55375_MOESM4_ESM.zip › Source Data/Figure 5.xlsx]

## Sheet: Figure 5a
Figure 5a
PM6:BTA-C6	Donor	Depth (nm)	2.74312	8.20841	13.7246	19.2797	25.5886	32.6654	39.2726	46.2943	54.1839	62.1932	70.451	78.5656	86.8458	95.6031
		Component ratio (w/w)	0.4806	0.49906	0.52888	0.50754	0.49134	0.47852	0.46675	0.45266	0.42811	0.41045	0.39652	0.38986	0.41854	0.48764
	Acceptor	Depth (nm)	2.74312	8.20841	13.7246	19.2797	25.5886	32.6654	39.2726	46.2943	54.1839	62.1932	70.451	78.5656	86.8458	95.6031
		Component ratio (w/w)	0.5194	0.50094	0.47112	0.49246	0.50866	0.52148	0.53325	0.54734	0.57189	0.58955	0.60348	0.61014	0.58146	0.51236

## Sheet: Figure 5b
Figure 5b
PM6:BTA-E3	Donor	Depth (nm)	2.28198	7.33766	13.429	20.239	27.0342	33.5878	40.0849	46.7132	53.8502	61.3948	68.9477	76.8911	85.585	95.0495
		Component ratio (w/w)	0.48628	0.47415	0.52602	0.50981	0.49715	0.48498	0.47251	0.45855	0.44035	0.42153	0.40922	0.39998	0.40452	0.44131
	Acceptor	Depth (nm)	2.28198	7.33766	13.429	20.239	27.0342	33.5878	40.0849	46.7132	53.8502	61.3948	68.9477	76.8911	85.585	95.0495
		Component ratio (w/w)	0.51372	0.52585	0.47398	0.49019	0.50285	0.51502	0.52749	0.54145	0.55965	0.57847	0.59078	0.60002	0.59548	0.55869

## Sheet: Figure 5c
Figure 5c
PM6:BTA-E6	Donor	Depth (nm)	2.63497	7.75655	13.0321	19.1291	26.2093	33.562	40.957	48.4297	55.8693	63.1092	70.6537	78.997	87.5386	95.9114
		Component ratio (w/w)	0.28223	0.33512	0.42957	0.50651	0.53972	0.52365	0.51134	0.48928	0.47102	0.44797	0.44545	0.43185	0.42484	0.44423
	Acceptor	Depth (nm)	2.63497	7.75655	13.0321	19.1291	26.2093	33.562	40.957	48.4297	55.8693	63.1092	70.6537	78.997	87.5386	95.9114
		Component ratio (w/w)	0.71777	0.66488	0.57043	0.49349	0.46028	0.47635	0.48866	0.51072	0.52898	0.55203	0.55455	0.56815	0.57516	0.55577

## Sheet: Figure 5d
Figure 5d
PM6:BTA-E9	Donor	Depth (nm)	2.21087	6.16492	10.1526	15.1089	20.8448	27.6156	35.4538	43.2734	50.7294	58.5428	66.2751	73.721	81.242	88.6501	96.1681
		Component ratio (w/w)	0.20385	0.22378	0.34147	0.43251	0.51135	0.53871	0.53129	0.5183	0.50923	0.49412	0.48115	0.47561	0.45919	0.42122	0.40084
	Acceptor	Depth (nm)	2.21087	6.16492	10.1526	15.1089	20.8448	27.6156	35.4538	43.2734	50.7294	58.5428	66.2751	73.721	81.242	88.6501	96.1681
		Component ratio (w/w)	0.79615	0.77622	0.65853	0.56749	0.48865	0.46129	0.46871	0.4817	0.49077	0.50588	0.51885	0.52439	0.54081	0.57878	0.59916
