# Supplementary material for: Dynamic hydrogen-bonding enables high-performance and mechanically robust organic solar cells processed with non-halogenated solvent
Source: Nat Commun. 2025 Jan 17;16:787. doi: 10.1038/s41467-024-55375-8 (PMC11748654; doi:10.1038/s41467-024-55375-8)
Supplement: Supplementary file 4 — Source data [file 41467_2024_55375_MOESM4_ESM.zip › Source Data/Figure 6.xlsx]

## Sheet: Figure 6a
Figure 6a
PM6:BTA-C6	Strain (%)	0.1	0.2	0.3	0.4	0.5	0.6	0.7	0.8	0.9	1	1.1	1.2	1.3	1.4	1.5	1.6	1.7	1.8	1.9	2	2.1	2.2	2.3	2.4	2.5	2.6	2.7	2.8	2.9	3	3.1	3.2	3.3	3.4	3.5	3.6	3.7	3.8	3.9	4	4.1	4.2	4.3
	Stress (MPa)	0.000986038	0.16098	0.35599	0.53598	0.74098	0.99098	1.2976	1.49099	1.686	1.9931	2.35598	2.67098	3.01599	3.51097	3.94599	4.38098	4.89099	5.22098	5.62599	6.04598	6.49599	6.961	7.50099	7.98098	8.58099	9.06099	9.52599	9.96098	10.351	10.861	11.386	11.761	12.271	12.811	13.036	13.336	13.726	14.026	14.251	14.446	14.581	14.641	0
PM6:BTA-E3	Strain (%)	0.1	0.2	0.3	0.4	0.5	0.6	0.7	0.8	0.9	1	1.1	1.2	1.3	1.4	1.5	1.6	1.7	1.8	1.9	2	2.1	2.2	2.3	2.4	2.5	2.6	2.7	2.8	2.9	3	3.1	3.2	3.3	3.4	3.5	3.6	3.7	3.8	3.9	4	4.1	4.2	4.3	4.4	4.5	4.6	4.7	4.8
	Stress (MPa)	1.85394e-05	0.16001	0.3	0.555	0.78002	1.15501	1.59	1.98002	2.46001	2.88001	3.43502	3.82501	4.305	4.80001	5.22001	5.655	5.925	6.44999	6.84001	7.26001	7.77001	8.115	8.475	8.88	9.28501	9.675	10.035	10.275	10.53	10.815	11.055	11.34	11.565	11.775	12.06	12.315	12.585	12.855	13.005	13.23	13.455	13.815	14.055	14.325	14.61	14.865	15.135	15.33
[truncated: 22 more columns]

## Sheet: Figure 6b
Figure 6b
BTA-C6	Temperature (℃)	40	50	60	70	80	90	100	110	120	130	140	150	160	170	180	190
	Normalized deviation metric	0	0.00598	0.01661	0.00395	0.00587	0.01595	0.02142	0.02082	0.02592	0.05444	0.25297	0.55503	1	0.35971	0.75948	1
BTA-E3	Temperature (℃)	40	50	60	70	80	90	100	110	120	130	140	150	160	170	180	190
	Normalized deviation metric	--	0	0.01095	0.02124	0.05004	0.08964	0.10399	0.12358	0.14924	--	0.20696	--	0.28532	0.35971	0.75948	1

## Sheet: Figure 6c
Figure 6c
PM6:BTA-C6	Time (h)	0	20	50	75	100	170	250
	Normalized PCE (arb. units)	1	0.968	0.956	0.948	0.936	0.92	0.902
PM6:BTA-E3	Time (h)	0	20	50	75	100	170	250
	Normalized PCE (arb. units)	1	0.988	0.98	0.979	0.976	0.97	0.965
