# Supplementary material for: Dynamic hydrogen-bonding enables high-performance and mechanically robust organic solar cells processed with non-halogenated solvent
Source: Nat Commun. 2025 Jan 17;16:787. doi: 10.1038/s41467-024-55375-8 (PMC11748654; doi:10.1038/s41467-024-55375-8)
Supplement: Supplementary file 4 — Source data [file 41467_2024_55375_MOESM4_ESM.zip › Source Data/Supplementary Figure 37.xlsx]

## Sheet: Supplementary Figure 37
Supplementary Figure 37
BTA-C6	Wavelength (nm)	1000	999	998	997	996	995	994	993	992	991	990	989	988	987	986	985	984	983	982	981	980	979	978	977	976	975	974	973	972	971	970	969	968	967	966	965	964	963	962	961	960	959	958	957	956	955	954	953
	Normalized absorption (arb. units)	0.00165	0.00179	0.00183	0.00182	0.00195	0.00199	0.00197	0.00197	0.00195	0.00196	0.00191	0.00189	0.0018	0.00191	0.00184	0.00179	0.00169	0.00146	0.00141	0.00125	0.00118	0.00107	0.00109	0.00108	0.00114	0.00113	0.00124	0.00129	0.00142	0.00157	0.0017	0.00174	0.00171	0.00154	0.0014	0.00147	0.00143	0.00134	0.00138	0.00134	0.00141	0.00153	0.00145	0.00166	0.0018	0.00186	0.00193	0.00204
BTA-E3	Wavelength (nm)	1000	999	998	997	996	995	994	993	992	991	990	989	988	987	986	985	984	983	982	981	980	979	978	977	976	975	974	973	972	971	970	969	968	967	966	965	964	963	962	961	960	959	958	957	956	955	954	953
	Normalized absorption (arb. units)	0.00113	0.00113	0.00109	0.00107	0.000932445	0.000731828	0.000676559	0.000556528	0.000509058	0.000389819	0.000385185	0.00033082	0.000316353	0.000319857	0.000335002	0.000359415	0.000485889	0.000566927	0.000696339	0.000831741	0.000824394	0.000754546	0.000737931	0.000648643	0.0005719	0.000616883	0.000511206	0.000480916	0.000537992	0.000611458	0.000698825	0.000876498	0.000893565	0.000940583	0.00102	0.00112	0.00125	0.00116	0.00115	0.00107	0.000928941	0.000769352	0.000680628	0.000604337	0.00061417	0.000638584	0.00070572	0.000819873
BTA-E6	Wavelength (nm)	1000	999	998	997	996	995	994	993	992	991	990	989	988	987	986	985	984	983	982	981	980	979	978	977	976	975	974	973	972	971	970	969	968	967	966	965	964	963	962	961	960	959	958	957	956	955	954	953
	Normalized absorption (arb. units)	0.000171812	0.000214312	0.000243948	0.00029026	0.000259767	0.000164284	0.000144558	0.000148084	0.000210501	0.000211168	0.000202687	0.000156756	0.000108538	9.41488e-05	0.000121021	0.000209738	0.000260625	0.000295978	0.000403182	0.000475604	0.0004858	0.000492757	0.000569467	0.000504954	0.000494663	0.000575852	0.000585476	0.000660566	0.00063722	0.000708689	0.000735276	0.000822373	0.000807793	0.000774727	0.000727652	0.000718314	0.000709928	0.000681721	0.000653134	0.000647893	0.000550313	0.000486277	0.00049228	0.000532684	0.000581569	0.000672097	0.000723174	0.000807126
BTA-E9	Wavelength (nm)	1000	999	998	997	996	995	994	993	992	991	990	989	988	987	986	985	984	983	982	981	980	979	978	977	976	975	974	973	972	971	970	969	968	967	966	965	964	963	962	961	960	959	958	957	956	955	954	953
	Normalized absorption (arb. units)	0.00066896	0.000557102	0.000426581	0.000412988	0.000300093	0.000211736	0.0002577	0.000214961	0.000265533	0.000311037	0.000369212	0.00037382	0.000362185	0.000331773	0.000282237	0.000289149	0.000298365	0.0003911	0.000483259	0.000566894	0.000470242	0.000617466	0.00073877	0.000801093	0.000777247	0.000959722	0.000960874	0.000998198	0.00106	0.00109	0.0011	0.00121	0.00112	0.00112	0.00114	0.00112	0.00115	0.00112	0.00117	0.00113	0.00102	0.00085132	0.000823211	0.000828625	0.000801323	0.000935184	0.00108	0.00109
[truncated: 653 more columns]
