# Supplementary material for: Dynamic hydrogen-bonding enables high-performance and mechanically robust organic solar cells processed with non-halogenated solvent
Source: Nat Commun. 2025 Jan 17;16:787. doi: 10.1038/s41467-024-55375-8 (PMC11748654; doi:10.1038/s41467-024-55375-8)
Supplement: Supplementary file 4 — Source data [file 41467_2024_55375_MOESM4_ESM.zip › Source Data/Supplementary Figure 45.xlsx]

## Sheet: Supplementary Figure 45 
Supplementary Figure 45
PM6:BTA-C6	Light intensity (mW cm-2)	100	70	40	20	10	6	4	2
	Jsc (mA cm-2)	25.9222	18.1224	10.2355	5.1045	2.51985	1.5222	1.01813	0.54979
PM6:BTA-E3	Light intensity (mW cm-2)	100	70	40	20	10	6	4	2
	Jsc (mA cm-2)	26.8855	18.8132	10.6308	5.2773	2.60285	1.60844	1.07742	0.54769
PM6:BTA-E6	Light intensity (mW cm-2)	100	70	40	20	10	6	4	2
	Jsc (mA cm-2)	25.5896	17.8344	10.0418	5.01521	2.44031	1.5059	1.03433	0.53604
PM6:BTA-E9	Light intensity (mW cm-2)	100	70	40	20	10	6	4	2
	Jsc (mA cm-2)	24.2387	16.9843	9.57654	4.7941	2.37279	1.4611	0.98984	0.51257
