# Supplementary material for: Dynamic hydrogen-bonding enables high-performance and mechanically robust organic solar cells processed with non-halogenated solvent
Source: Nat Commun. 2025 Jan 17;16:787. doi: 10.1038/s41467-024-55375-8 (PMC11748654; doi:10.1038/s41467-024-55375-8)
Supplement: Supplementary file 4 — Source data [file 41467_2024_55375_MOESM4_ESM.zip › Source Data/Supplementary Figure 53.xlsx]

## Sheet: Supplementary Figure 53a
Supplementary Figure 53a
PM6:BTA-C6	Voltage (V)	-0.1	-0.08	-0.06	-0.04	-0.02	0	0.02	0.04	0.06	0.08	0.1	0.12	0.14	0.16	0.18	0.2	0.22	0.24	0.26	0.28	0.3	0.32	0.34	0.36	0.38	0.4	0.42	0.44	0.46	0.48	0.5	0.52	0.54	0.56	0.58	0.6	0.62	0.64	0.66	0.68	0.7	0.72	0.74	0.76	0.78	0.8	0.82	0.84
	Current density (mA cm-2)	-27.3595	-27.3235	-27.3501	-27.3965	-27.3927	-27.2213	-27.1029	-27.2951	-27.387	-27.369	-27.1474	-27.1077	-27.2506	-27.3605	-27.3917	-27.2497	-27.0811	-27.1683	-27.2809	-27.3112	-27.1398	-26.9296	-26.939	-26.9552	-27.0783	-27.0925	-26.8898	-26.7648	-26.7914	-26.8245	-26.8984	-26.8368	-26.5669	-26.4751	-26.4306	-26.3737	-26.3377	-26.012	-25.5498	-25.1806	-24.5433	-23.5716	-22.0205	-19.4125	-15.7496	-10.6388	-3.63498	5.16423
PM6:BTA-E3	Voltage (V)	-0.1	-0.08	-0.06	-0.04	-0.02	0	0.02	0.04	0.06	0.08	0.1	0.12	0.14	0.16	0.18	0.2	0.22	0.24	0.26	0.28	0.3	0.32	0.34	0.36	0.38	0.4	0.42	0.44	0.46	0.48	0.5	0.52	0.54	0.56	0.58	0.6	0.62	0.64	0.66	0.68	0.7	0.72	0.74	0.76	0.78	0.8	0.82	0.84
	Current density (mA cm-2)	-28.341	-28.198	-28.0124	-28.0456	-28.2227	-28.2956	-28.0522	-28.0901	-28.0825	-28.0617	-28.0844	-27.9584	-27.9688	-28.0124	-27.967	-27.9707	-27.8183	-27.9045	-27.9613	-27.931	-27.9111	-27.8211	-27.7444	-27.8353	-27.8183	-27.7918	-27.7615	-27.6374	-27.6166	-27.6497	-27.6242	-27.5692	-27.5682	-27.3855	-27.3723	-27.3543	-27.234	-27.1497	-26.911	-26.5408	-26.1866	-25.4271	-24.1203	-21.9498	-18.248	-12.6968	-4.90211	5.29025
[truncated: 8 more columns]

## Sheet: Supplementary Figure 53b
Supplementary Figure 53b
PM6:BTA-C6	Bending cycles	0	200	500	800	1000	1500	2000
	PCE retention (%)	100	97.5395	94.9033	90.5683	86.2332	84.007	77.8559
PM6:BTA-E3	Bending cycles	0	200	500	800	1000	1500	2000
	PCE retention (%)	100	98.9023	98.079	95.225	93.9627	92.6454	88.9133
