# Supplementary material for: Dynamic hydrogen-bonding enables high-performance and mechanically robust organic solar cells processed with non-halogenated solvent
Source: Nat Commun. 2025 Jan 17;16:787. doi: 10.1038/s41467-024-55375-8 (PMC11748654; doi:10.1038/s41467-024-55375-8)
Supplement: Supplementary file 4 — Source data [file 41467_2024_55375_MOESM4_ESM.zip › Source Data/Supplementary Figure 54.xlsx]

## Sheet: Supplementary Figure 54a
Supplementary Figure 54a
PM6:BTA-E6	Time (h)	0	20	50	75	100	170	250
	Normalized PCE (arb. units)	1	0.992	0.983	0.98	0.974	0.962	0.954
PM6:BTA-E9	Time (h)	0	20	50	75	100	170	250
	Normalized PCE (arb. units)	1	0.982	0.971	0.966	0.957	0.948	0.937

## Sheet: Supplementary Figure 54b
Supplementary Figure 54b
PM6:BTA-C6	Time (h)	0	69	168	440	783	1033
	Normalized PCE (arb. units)	1	0.99631	0.98561	0.96407	0.94675	0.93302
PM6:BTA-E3	Time (h)	0	69	168	440	783	1033
	Normalized PCE (arb. units)	1	1.00442	0.99851	0.99764	0.98859	0.97991

## Sheet: Supplementary Figure 54d
Supplementary Figure 54d
PM6:BTA-C6 encapsulated	Time (h)	0	0.08333	0.25	0.5	1	2	3	4	8	24	72	144
	PCE retention (%)	100	99.09	99.13	98.59	101.1	97.9	97.24	97.4	96.46	95.95	96.04	94.24
PM6:BTA-E3 encapsulated	Time (h)	0	0.08333	0.25	0.5	1	2	3	4	8	24	72	144
	PCE retention (%)	100	101.2	99.7	99.09	100.2	98	98.32	97.54	96.67	96.9	96.73	94.76
